# Supplementary material for: Atrial Fibrillation Risk in Relation to the Clinical Staging of Gastric Cancer: A Nationwide Population-Based Cohort Study
Source: Cancers (Basel). 2025 Jun 19;17(12):2054. doi: 10.3390/cancers17122054 (PMC12190469; doi:10.3390/cancers17122054)
Supplement: Supplementary file 1 [file cancers-17-02054-s001.zip]

Archive with 1 entries (1 files):
- cancers-3661690-supplementary.pdf
